# Supplementary material for: Administration of adipose-derived mesenchymal stem cell conditioned medium improves ovarian function in polycystic ovary syndrome rats: involvement of epigenetic modifiers system
Source: J Ovarian Res. 2023 Dec 15;16:238. doi: 10.1186/s13048-023-01317-9 (PMC10722730; doi:10.1186/s13048-023-01317-9)
Supplement: Supplementary file 1 — Additional file 1. [file 13048_2023_1317_MOESM1_ESM.zip]

Archive with 4 entries (4 files):
- colored figs.zip
- grayscale figs.zip
- final figs.zip
- Comments to WB images.docx
